# Supplementary material for: A longitudinal analysis of collapsibility with predictions over the southeastern Loess Plateau in China
Source: Sci Rep. 2021 Dec 10;11:23824. doi: 10.1038/s41598-021-02623-2 (PMC8664886; doi:10.1038/s41598-021-02623-2)
Supplement: Supplementary file 2 — Supplementary Information 2. [file 41598_2021_2623_MOESM2_ESM.csv]

Sampling spot location information : coordinates, elevation, layer and depth
lon	lat	elevation	layer	depth
111.1215	38.9536	1037	L1	3
111.129	38.9454	992	S1	5
111.129	38.9454	992	L2	10
111.1466	38.8956	1090	N2	8
111.9336	38.3841	1271	L1	3
111.9339	38.384	1269	S1	7
111.9339	38.3838	1260	L2	9
111.9616	38.4554	1271	N2	11
110.6706	37.3711	1023	L1	3
110.7702	37.372	1015	S1	14
110.7702	37.3719	1012	L2	16.5
110.7453	37.3577	799	N2	17
111.8994	38.9362	940	L1	3
111.9026	38.9353	929	S1	2.7
111.9022	38.9362	927	L2	4.5
111.6924	38.9911	977	N2	13
110.6416	36.1032	972	L1	3
110.6415	36.1045	961	S1	7.5
110.6414	36.1041	961	L2	13.5
110.6451	36.1036	907	L5	20
110.645	36.1035	904	S5	25
110.645	36.1034	902	L6	30
110.6449	36.1034	897	L8	35
110.7727	36.2426	1033	L1	5
110.7729	36.2426	1034	S1	10
110.8197	36.3723	808	L2	30
110.8191	36.3724	816	S2	31
110.8192	36.3725	818	S1	8
110.819	36.3723	828	L1	2
110.5942	36.5072	1009	L2	3
110.5941	36.5072	1011	S1	2
110.5943	36.5072	1012	L1	1.5
111.0237	36.4555	1028	L5	25
111.0237	36.4555	1020	S5	40
110.7971	37.0611	1008	L1	8
110.8116	37.0553	1007	S1	10
111.0373	36.9357	1406	L1	3
111.0374	36.9356	1410	S1	5
110.6982	36.8027	1205	L2	3
110.6982	36.8027	1202	S2	6
110.9262	36.6949	1049	L1	8
110.9262	36.6947	1042	S1	10
110.8878	37.2533	989	S1	15
110.8878	37.2532	984	L1	20
110.7724	37.4208	821	S2	15
110.7724	37.421	825	S3	20
111.1602	37.6596	1051	L1	10
111.1603	37.6598	1047	S1	18
110.7999	37.7995	944	L4	3
110.7999	37.7989	954	S5	15
111.101	38.0432	1114	L1	8
111.0986	38.0434	1112	S2	10
111.0309	38.0375	1107	L1	3
111.1967	37.8502	1470	L1	3
111.1968	37.8502	1469	S1	6
111.4874	38.1945	1308	L1	1.5
111.4874	38.1948	1307	S1	3
111.4878	38.1948	1305	L2	5
111.7536	38.1551	1262	L1	4
111.7537	38.1551	1260	N2	5
110.7826	35.95	1041	L1	3
110.7826	35.9501	1040	S1	5
110.7836	35.9504	1037	L2	6
110.767	35.9503	1036	S2	6.5
110.7687	35.9497	1025	L5	4
110.7853	35.9496	1016	S5	5
110.7853	35.9495	1020	L6	4
111.6131	35.8996	781	L1	2
111.6131	35.8995	780	S1	3
111.6132	35.8995	778	L2	5
111.2547	35.8995	715	L1	2
111.2544	35.9628	721	L2	2.5
111.0225	35.6979	617	S2	3
111.0223	35.6977	615	L2	6.5
111.3406	36.0691	740	L1	2
111.3407	36.0689	738	S1	4
111.3409	36.0688	735	L2	5
111.463	36.2163	724	L1	3
111.463	36.2165	723	S1	4
111.4823	36.4289	925	L1	3.5
111.4819	36.4281	942	S1	4
111.5041	36.692	1126	L1	3
111.5042	36.6919	1125	S1	4
111.5043	36.6924	1113	L2	3
111.5042	36.6925	1114	S2	5
111.6157	36.5963	898	L1	2
111.6159	36.5961	900	S1	4
111.6227	36.5919	864	L5	4
111.6139	36.564	905	S5	4.5
111.4809	37.0519	1138	L1	3
111.4806	37.0518	1138	S1	4
111.5771	37.1668	1038	L1	2.5
111.577	37.1667	1036	S1	4
112.1295	37.5998	974	L1	2
112.1296	37.5999	972	S1	3
112.1052	37.7216	1670	L1	2
112.1051	37.7215	1668	S1	4
112.0191	37.9363	1177	L1	2
112.0192	37.9371	1157	S1	3.5
111.7492	37.3343	979	L1	2
111.7649	37.3182	874	S1	4
111.9704	37.4316	991	L1	4
111.9705	37.4315	994	S1	6
110.7533	36.4914	927	L1	2.5
110.7534	36.4916	925	S1	5
110.7534	36.4918	925	L2	7
110.6545	36.4641	859	L1	2
110.6544	36.4641	858	S1	3
110.6545	36.4641	856	L2	5
110.7192	36.3963	1058	L1	4.5
110.7193	36.3962	1066	S1	5.5
110.7193	36.3962	1051	L2	6.5
110.9327	36.4678	1049	L1	4
110.933	36.4684	1039	S1	8
110.9335	36.4688	1030	L2	6
110.715	36.173	1070	L1	4
110.715	36.173	1068	S1	4.5
110.7243	36.204	1126	L1	4
110.7243	36.204	1118	S1	3
110.7243	36.204	1117	L2	4
110.5722	36.0399	825	L1	3
110.5721	36.04	818	S1	6
110.5721	36.0401	817	L2	8
110.6842	35.9567	985	L1	6
110.6842	35.9567	984	S1	7
110.6842	35.9567	984	L2	8
110.655	36.011	1038	L1	7
110.6551	36.0109	1037	S1	8
110.489	36.3042	806	L1	5
110.4886	36.3044	801	S1	4
110.4881	36.3041	800	L2	5
110.7284	36.0473	1193	S1	6
110.7285	36.0473	1193	L2	7
110.9694	35.9805	1354	L1	3
110.9694	35.9806	1355	S1	3.5
110.9694	35.9806	1355	L2	4
110.7211	36.0661	1163	L1	4
110.7221	36.0661	1150	S1	5
110.7902	36.3078	991	L1	4
110.7915	36.308	974	S1	5
110.7955	36.3089	945	L2	3
111.26	36.3202	1340	L1	3
111.1447	36.4037	1248	L1	3
110.9706	36.3952	1229	L1	4
111.1118	36.3059	1333	L1	4
111.1119	36.306	1332	S1	6
111.1117	36.3061	1331	L2	12
110.8851	37.9881	1233	L1	4
111.1053	37.9372	1111	L1	6
111.0151	37.9568	1019	L1	3
111.0151	37.9568	1019	S1	8
110.9247	37.8193	1047	L1	2
110.9248	37.8193	1043	S1	2.5
110.9248	37.8193	1041	L2	7
110.9072	36.5999	1041	L1	3
110.907	36.6	1038	S1	2.5
110.9069	36.6002	1037	L2	3
110.7608	36.6233	1113	L1	2
110.7783	36.6242	1089	S1	2
110.7785	36.6242	1085	L2	3
110.9237	36.7909	1231	L1	12
110.7726	37.3268	880	L1	5
110.7733	37.327	878	S1	15
110.7732	37.327	878	L2	8
111.0158	37.4307	1201	L1	2
111.0159	37.4307	1199	S1	3
111.0159	37.4308	1196	L2	7
110.8987	37.6524	1011	L1	4
110.8989	37.6633	1010	S1	2
110.8985	37.6638	1004	L2	6
110.9161	37.516	1054	L1	6
110.9155	37.5165	1050	S1	3
110.9142	37.5182	1046	L2	3
110.7611	37.1882	858	L1	5
110.7612	37.1883	855	S1	2
110.7614	37.1885	849	L2	7
110.86	37.2709	1082	L1	2
110.8602	37.2709	1080	S1	5
110.8601	37.2706	1079	L2	7
110.9557	37.1468	1215	L1	2.2
110.8937	37.0675	1157	L1	4
110.8938	37.0676	1154	S1	5
110.894	37.0679	1152	L2	6
110.8821	36.9401	1219	L1	8
110.8821	36.94	1219	S1	6
110.882	36.9399	1206	L2	13
110.7451	36.9445	1236	L1	2.5
110.7449	36.9446	1225	S1	5
110.7449	36.9445	1224	L2	4
111.6502	36.7263	893	L2	5
111.6502	36.7263	893	S2	6
